# Supplementary material for: Examination of Longitudinal Alterations in Alzheimer’s Disease-Related Neurogenesis in an APP/PS1 Transgenic Mouse Model, and the Effects of P33, a Putative Neuroprotective Agent Thereon
Source: Int J Mol Sci. 2022 Sep 8;23(18):10364. doi: 10.3390/ijms231810364 (PMC9499399; doi:10.3390/ijms231810364)
Supplement: Supplementary file 1 [file ijms-23-10364-s001.zip]

Archive with 1 entries (1 files):
- ijms-1908171-supplementary.pdf
